# Supplementary material for: Retinal Microvasculature and Conjunctival Vessel Alterations in Patients With Systemic Lupus Erythematosus—An Optical Coherence Tomography Angiography Study
Source: Front Med (Lausanne). 2021 Dec 2;8:724283. doi: 10.3389/fmed.2021.724283 (PMC8674305; doi:10.3389/fmed.2021.724283)
Supplement: Supplementary file 1 [file Data_Sheet_1.XLSX]

## Sheet: 基本资料
对照组
姓名	性别	年龄	诊断	视力（右/左）	眼压（右/左）	ESR	CRP	ANA	抗磷脂抗体	SLEDAI-2K（SLE疾病活动指数）	SLE损伤指数(SDI)		血压（mmHg）	病程（年）
陈桂花	女	25		1.0/1.0	14/16								132/82
祝甜文	女	26		0.8/0.8	14.6/15/6								123/83
左妍	女	53		1.0/1.0	13.4/13.7								121/76
饶海云	女	29		1.0/1.0	15/17								118/83
邓明英	女	48		0.8/0.8	16/14								126/81
罗满秀	女	26		1.0/1.0	13/15								119/88
陶金玉	女	35		1.0/0.6	16/17								121/78
徐银根	女	38		1.0/0.6	13.4/13.6								121/85
黄云芬	女	35		1.0/0.8	14.6/16.2								124/88
阮木香	女	32		1.0/0.8	15.2/12.9								180/96
周金华	男	22		1.0/0.8	17.8/18.9								138/86
张爱心	女	29		1.0/0.6	16.7/13.6								126/68
MD		33.1667		#DIV/0!	#DIV/0!																									#DIV/0!	#DIV/0!	#DIV/0!	#DIV/0!	#DIV/0!	#DIV/0!
SD		9.40825		#DIV/0!	#DIV/0!																									#DIV/0!	#DIV/0!	#DIV/0!	#DIV/0!	#DIV/0!	#DIV/0!
SLE组
姓名	性别	年龄	诊断	视力（右/左）	眼压（右/左）	ESR	CRP	ANA	抗磷脂抗体	SLEDAI-2K（SLE疾病活动指数）	SLE损伤指数(SDI)		血压（mmHg）	病程（年）
曾应诊	女	36	SLE	0.5/0.5	16.6/12.4	9	1.43	均质型 1:320	阳性（β2-GP1 IgM 31.30)	2	1		121/85	6
黄晨露	女	26	SLE	0.25/0.5	19.7/18.0	42	63.6	颗粒型 1:320 （Sm+ SSA +++ Ro-52+++ SSB+++）	阴性	4	0		160/66	2
雷小梅	女	53	SLE	0.8/0.5	13/13	3	1.2	核颗粒型 1:1000（SSA++）	阴性	0	0		138/86	10
吴梦云	女	29	SLE	1.0/0.5	18/16	16	2.49	核颗粒型 1:1000（Rib-P +++，RO-52+++，Sm+++，nRNP/Sm+++）	阴性	4	0		132/82	4
郑小琴	女	48	SLE	1.0/1.0	18/17	32	4.05	颗粒型 1:320 （Rib-P + SSA +++ Ro-52+）	阴性	4	0		111/58	8
赖亚玲	女	26	SLE	1.0/0.8	15/16	8	2.14	颗粒型 1:320 （Sm+ SSA +++ Ro-52+++）	阴性	4	0		121/76	2
熊风铃	女	35	SLE	0.25/0.3	22.7/21.3	6	0.5	核颗粒型 1:320（CENP-B +++ Histone++）8	阴性	8	0		129/82	5
廖清娥	女	38	SLE	1.0/0.8	14/14	6	1.07	核均质型1:320（Rib-P+++，SCl-70+++，Ro-52+++，SSA+++）	阴性	2	0		132/76	3
郑小红	女	35	SLE	1.0/0.5	12/16	82	1.82	核颗粒型1:1000（Histone ++ ANuA ++ SSB+ Ro-52 ++ SSA +++ nRNP/Sm ++）	阴性	10	0		122/81	5
王珊	女	31	SLE	1.0/1.0	14/15	30	1.59	核颗粒型 1:320（nRNP/Sm +++ Sm+++）	阴性	8	1		124/88	4
谭睿轩	男	19	SLE	0.8/1.0	14.6/16.6	9	2.31	核颗粒型 1:320 （Rib-P + SSA +++ Sm+++ nRNP/Sm +++）	阴性	2	0		126/79	1
刘玲红	女	29	SLE	0.6/1.0	15/17	35	1.3	核颗粒型1:320（Ro-52+++，SSA+++，nRNP/Sm +++）	阴性	3	0		124/78	2
MD		33.75		#DIV/0!	#DIV/0!	23.1667	6.95833	#DIV/0!	#DIV/0!	4.25	0.166667		#DIV/0!	4.33333																#DIV/0!	#DIV/0!	#DIV/0!	#DIV/0!	#DIV/0!	#DIV/0!
SD		9.48803		#DIV/0!	#DIV/0!	22.8824	17.8602	#DIV/0!	#DIV/0!	2.95804	0.389249		#DIV/0!	2.67423																#DIV/0!	#DIV/0!	#DIV/0!	#DIV/0!	#DIV/0!	#DIV/0!
			SMIR，浅表微血管；SMAR，浅表大血管环；STMI，浅表总微血管；SC，浅中央环；DMIR，深微血管；DMAR，深大血管环；DTMI，深部总微血管；DC，深中央环
		年龄	SLEDAI-2K（SLE疾病活动指数）	ESR	CRP	收缩压	病程（年）	舒张压
		36	6	9	1.43	121	6	85
		26	4	42	63.6	160	2	66
		53	6	3	1.2	138	10	86
		29	2	16	2.49	132	4	82
		48	4	32	4.05	111	8	58
		26	1	8	2.14	121	2	76
		35	8	6	0.5	129	5	82
		38	2	6	1.07	132	3	76
		35	2	82	1.82	122	5	81
		31	3	30	1.59	124	4	88
		19	3	24	2.31	126	1	79
		29	4	35	1.3	124	2	78
		35	6	35	1.3	131	8	85
		26	7	42	1.43	150	6	76
		50	10	16	60.6	138	10	86
		28	10	16	1.2	132	5	82
		48	12	32	2.49	111	4	58
		29	8	10	4.05	121	7	76
		35	2	12	2.14	139	3	82
		40	7	6	0.9	132	2	76
		35	6	50	1.07	122	5	81
		30	2	30	1.02	124	3	88
		22	0	19	2.59	126	1	79
		29	3	35	2.33	124	2	78
	MD	33.8333	4.91667	24.8333	6.85917	128.75	4.5	78.5
	SD	8.63938	3.09457	17.8948	16.6841	10.7209	2.58199	7.82091

## Sheet: super(左+右)
对照组
STMI	SMIR	SMAR	SR右上	SL左上	IL左下	IR右下	S上	I下	R右	L左	C1	C2	C3	C4	C5	C6						1.82
1.76	1.75	1.08253	1.65	1.69137	1.7065	1.65376	1.65186	1.67139	1.67465	1.71486	1.51	1.51	1.54684	1.52922	1.53277	1.54155	1					1.77
1.77474	1.79	1.05243	1.68118	1.61935	1.68182	1.63656	1.64578	1.6543	1.68764	1.6357	1.46421	1.51524	1.48915	1.48852	1.49815	1.51819	1					1.81
1.76	1.78	1.11956	1.65	1.69398	1.69633	1.68385	1.66	1.69987	1.72881	1.68251	1.52	1.53	1.53511	1.51784	1.52049	1.52791	1					1.75
1.75304	1.79	1.11488	1.681	1.64155	1.66863	1.55456	1.65993	1.61099	1.7544	1.58286	1.48753	1.56096	1.50339	1.49242	1.45566	1.4613	1					1.81
1.75	1.74	1.13004	1.63	1.68873	1.70006	1.68951	1.67894	1.68366	1.76301	1.69903	1.5473	1.54821	1.54841	1.52405	1.51705	1.52449	1					1.78
1.77766	1.78	1.11404	1.68217	1.66249	1.68239	1.63075	1.67163	1.65986	1.73544	1.63521	1.52606	1.52	1.51949	1.51338	1.48334	1.48578	1					1.79
1.73	1.78	1.12703	1.64	1.69507	1.70786	1.67382	1.64	1.68023	1.74107	1.68764	1.5	1.51	1.55026	1.51929	1.51192	1.53837	1					1.78
1.78334	1.79	1.12769	1.62	1.65831	1.66085	1.6326	1.66074	1.66307	1.72092	1.64555	1.54204	1.54754	1.50742	1.48748	1.46899	1.51594	1					1.79
1.79093	1.79	1.11571	1.63	1.68978	1.66721	1.6691	1.66386	1.65812	1.70275	1.69642	1.45128	1.54942	1.51472	1.51177	1.49407	1.52697	1					1.78
1.78154	1.81	1.10554	1.64	1.66159	1.6728	1.66226	1.66946	1.65142	1.66148	1.67804	1.44016	1.48	1.52103	1.49362	1.47094	1.53909	1					1.79
1.78793	1.81	1.09388	1.63	1.65781	1.6781	1.65754	1.65317	1.65676	1.72465	1.6737	1.48095	1.48	1.51274	1.49522	1.48246	1.52336	1					1.78
1.77733	1.82	1.09796	1.6821	1.64357	1.66957	1.64142	1.65641	1.65996	1.71112	1.64564	1.45639	1.54993	1.5034	1.48607	1.48177	1.50955	1					1.8
1.74	1.79	1.13576	1.62	1.69656	1.6732	1.6934	1.64	1.66431	1.68827	1.68818	1.56843	1.54685	1.547	1.51585	1.52047	1.51482	1					1.81
1.75	1.78	1.05734	1.69286	1.66341	1.7009	1.68905	1.67719	1.68948	1.69894	1.69576	1.55891	1.51	1.52871	1.50876	1.51849	1.54209	1					1.79
1.78925	1.81	1.04525	1.65	1.70208	1.70298	1.67789	1.65	1.71078	1.76466	1.6898	1.49	1.49	1.53897	1.5192	1.51578	1.53597	1					1.76
1.75677	1.83589	1.03495	1.65294	1.63562	1.67764	1.57628	1.65028	1.66939	1.69862	1.59207	1.4446	1.52668	1.45788	1.45347	1.48392	1.50061	1					1.8
1.79815	1.82	1.13703	1.64441	1.68507	1.71786	1.62	1.68959	1.69023	1.76107	1.68964	1.51672	1.53	1.56026	1.52929	1.52192	1.56837	1					1.79
1.79334	1.87211	1.13769	1.65762	1.68313	1.68085	1.6526	1.68074	1.65307	1.74092	1.65552	1.51	1.52	1.52742	1.50748	1.48989	1.54594	1					1.81
1.71	1.73	1.12956	1.65	1.69798	1.67633	1.63	1.62	1.71987	1.7681	1.64116	1.51	1.52	1.55108	1.51842	1.50487	1.57906	1					1.74
1.74304	1.78	1.13488	1.66	1.65536	1.69863	1.56456	1.63	1.66099	1.7744	1.59286	1.48753	1.51	1.53387	1.53242	1.46588	1.41295	1					1.82
1.76	1.77	1.15004	1.66	1.69873	1.70006	1.62	1.62	1.65366	1.75007	1.66903	1.51	1.52821	1.58413	1.54046	1.57049	1.54491	1					1.8
1.74	1.81	1.14404	1.65617	1.67249	1.67239	1.66075	1.63	1.67986	1.71544	1.68521	1.5506	1.55	1.59492	1.53379	1.43342	1.4578	1					1.77
1.76815	1.81	1.15703	1.69441	1.69907	1.72786	1.63	1.64	1.68523	1.74607	1.69764	1.51	1.52	1.50259	1.59293	1.59167	1.58373	1					1.76
1.76334	1.78	1.11769	1.66615	1.68831	1.68085	1.65595	1.64	1.67307	1.75092	1.66555	1.48	1.49	1.50417	1.44748	1.48989	1.55937	1
1.76411	1.79242	1.11094	1.65504	1.67423	1.68757	1.64401	1.65332	1.67082	1.72764	1.66415	1.50261	1.52263	1.52846	1.51077	1.50101	1.52325	平均数
0.0218093	0.0297271	0.0331885	0.0214034	0.0231201	0.0172826	0.0369197	0.0185409	0.0221318	0.0310775	0.0355326	0.0352328	0.0225312	0.0294646	0.0285767	0.0338963	0.0381928	标准差
SLE组
STMI	SMIR	SMAR	SR	SL	IL	IR	S	I	R	L	C1	C2	C3	C4	C5	C6
1.76	1.77	1.11047	1.69315	1.59031	1.70222	1.66632	1.65542	1.66939	1.68603	1.67708	1.47	1.55	1.53698	1.50833	1.51485	1.48153	2
1.73507	1.71765	1.09566	1.65634	1.70469	1.71767	1.62832	1.63608	1.64238	1.59596	1.64094	1.40282	1.54698	1.50498	1.51715	1.46156	1.53049	2
1.72477	1.81667	1.09028	1.65677	1.66756	1.68718	1.63729	1.61567	1.61572	1.5903	1.68839	1.48	1.516	1.50967	1.50772	1.50286	1.49105	2
1.72086	1.73495	1.10525	1.64329	1.59954	1.61779	1.60507	1.6496	1.65309	1.59964	1.67425	1.46842	1.53258	1.49576	1.53486	1.51008	1.49156	2
1.7397	1.83349	1.09982	1.62434	1.69549	1.6887	1.59895	1.65118	1.6562	1.58794	1.61729	1.48	1.53963	1.4594	1.51586	1.50275	1.53854	2
1.749	1.81813	1.12553	1.66	1.6683	1.69449	1.60933	1.67929	1.63846	1.59177	1.67751	1.44745	1.51308	1.49661	1.46635	1.5199	1.52263	2
1.7501	1.72986	1.09483	1.60978	1.67526	1.63481	1.61904	1.68022	1.62012	1.58736	1.67708	1.47141	1.49296	1.49514	1.46212	1.50822	1.54104	2
1.78	1.78	1.08781	1.67	1.59573	1.63	1.60761	1.66119	1.65065	1.60321	1.6911	1.51	1.5	1.47151	1.4985	1.50448	1.53169	2
1.78	1.8155	1.05563	1.65	1.60554	1.60232	1.58713	1.61753	1.63971	1.59379	1.65023	1.46652	1.47915	1.47096	1.4746	1.44891	1.50928	2
1.79	1.81444	1.07861	1.59529	1.68287	1.66416	1.5805	1.65296	1.62122	1.57393	1.66732	1.51	1.47256	1.45704	1.4662	1.47173	1.51312	2
1.77	1.80057	1.11455	1.65	1.65957	1.6908	1.5667	1.64547	1.62219	1.56434	1.6282	1.49	1.46895	1.4805	1.5078	1.47816	1.51723	2
1.77	1.77804	1.09028	1.58568	1.66756	1.68718	1.63	1.67157	1.61572	1.5703	1.63936	1.51	1.52	1.45297	1.50772	1.50286	1.51049	2
1.76	1.76765	1.13637	1.58158	1.68174	1.64202	1.64	1.64976	1.64696	1.58975	1.65961	1.52	1.54	1.45239	1.49323	1.48456	1.507	2
1.76	1.77	1.12442	1.63	1.69867	1.70599	1.63	1.64011	1.64733	1.59818	1.62628	1.53	1.51	1.49474	1.50215	1.50291	1.50747	2
1.79	1.81	1.12044	1.6536	1.68691	1.71297	1.66	1.60653	1.64309	1.56594	1.62616	1.46	1.45217	1.55289	1.48678	1.48254	1.52326	2
1.75	1.78	1.134	1.64	1.70148	1.71237	1.64	1.63456	1.65077	1.59988	1.62049	1.46	1.56331	1.45475	1.52605	1.49008	1.5242	2
1.79	1.78	1.09553	1.66	1.6683	1.69449	1.64	1.65929	1.63846	1.58918	1.61188	1.51	1.52408	1.55337	1.47635	1.49899	1.52263	2
1.75	1.74	1.10525	1.65	1.69954	1.61779	1.65	1.64	1.60853	1.51964	1.62488	1.51	1.52	1.45358	1.48607	1.48008	1.50916	2
1.75	1.7671	1.07028	1.61677	1.67559	1.67177	1.68	1.66	1.61572	1.50296	1.61839	1.49	1.526	1.49669	1.42772	1.51286	1.51049	2
1.76	1.79	1.09525	1.61294	1.55374	1.60794	1.68	1.68	1.69309	1.55964	1.64249	1.42842	1.49258	1.45761	1.55607	1.50079	1.5156	2
1.76	1.79	1.12189	1.66	1.65491	1.6087	1.66	1.58512	1.6562	1.53929	1.67286	1.49	1.49963	1.49396	1.48581	1.52753	1.53536	2
1.77	1.78	1.08529	1.67	1.68302	1.64493	1.67	1.66294	1.66846	1.51766	1.63751	1.48	1.53078	1.46607	1.46351	1.51899	1.52299	2
1.78	1.72986	1.0983	1.67813	1.65256	1.61481	1.65	1.68	1.62124	1.53633	1.62081	1.51	1.49959	1.49137	1.47238	1.50222	1.51041	2
1.76	1.78	1.07811	1.65	1.55729	1.64089	1.66124	1.67	1.60647	1.53211	1.6211	1.51	1.55	1.49505	1.50498	1.50726	1.51694	2
1.7604	1.77891	1.10058	1.64157	1.65526	1.66217	1.63323	1.64935	1.63921	1.5748	1.6463	1.48354	1.51417	1.48725	1.49368	1.4973	1.51601	平均数
0.018463	0.0301114	0.0194178	0.0277534	0.0438209	0.0375073	0.0300195	0.0236032	0.0208089	0.036628	0.0247275	0.0292336	0.0273532	0.0287161	0.0266491	0.0183394	0.0141132	标准差
		SMIR，浅表微血管；SMAR，浅表大血管环；STMI，浅表总微血管；SC，浅中央环；DMIR，深微血管；DMAR，深大血管环；DTMI，深部总微血管；DC，深中央环
		SMIR，浅表微血管；SMAR，浅表大血管环；STMI，浅表总微血管；SC，浅中央环；DMIR，深微血管；DMAR，深大血管环；DTMI，深部总微血管；DC，深中央环
0.584822	0.142303	0.242703	0.0819979	0.0810308	0.00420376	0.362875	0.590921	2.47978e-05	0	0.0477918	0.0553373	0.212352	2.31139e-05	0.0536999	0.60865	0.385896	p
0.550233	1.49285	1.18347	1.7781	1.78394	3.01234	0.919028	0.541289	4.68853	14.9276	2.03352	1.96611	1.26469	4.70982	1.98004	0.515532	0.875415	t

## Sheet: Deep(左+右)
对照组
DTMI	DMIR	DMAR	_SR右上	SL左上	_IL左下	IR右下	S上	I下	R右	L左	C1	C2)	C3	C4	C5	C6
1.85186	1.59225	0.937133	1.65624	1.66746	1.68627	1.64424	1.66095	1.63995	1.62	1.6866	1.39003	1.43	1.52981	1.51259	1.51469	1.51055
1.68048	1.56444	1.16879	1.44545	1.35889	1.60216	1.36625	1.38085	1.49902	1.56124	1.3951	1.02047	1.26039	1.16858	1.44729	1.44329	1.38222
1.84474	1.66143	1.00098	1.65359	1.6422	1.67512	1.65497	1.64564	1.66497	1.62	1.6439	1.42546	1.45	1.47915	1.47489	1.4937	1.50554
1.70946	1.59106	1.02796	1.59919	1.54205	1.55314	1.33132	1.59387	1.42529	1.63948	1.42418	1.25174	1.38864	1.37904	1.39231	1.45836	1.34686
1.84361	1.62	0.937426	1.66089	1.65457	1.65295	1.66771	1.64728	1.65621	1.67	1.66999	1.23314	1.41	1.5265	1.49014	1.4964	1.48767
1.78994	1.66208	1.04242	1.63632	1.60444	1.6178	1.52812	1.63792	1.55834	1.61	1.53846	1.43082	1.50553	1.46366	1.43756	1.42078	1.42432
1.85467	1.64	1.00452	1.67099	1.66155	1.68072	1.6688	1.64086	1.66341	1.64	1.68058	1.37256	1.53902	1.50871	1.49599	1.49663	1.51962
1.81639	1.62	0.993079	1.6651	1.62979	1.67931	1.565	1.64406	1.62857	1.63	1.54089	1.43735	1.51831	1.47761	1.46381	1.47119	1.47633
1.82921	1.63	1.03316	1.58953	1.63397	1.64932	1.65609	1.61037	1.64283	1.62557	1.66257	1.3014	1.38	1.47051	1.46765	1.45383	1.48551
1.79491	1.62582	1.01038	1.57	1.58025	1.61084	1.58514	1.56232	1.57026	1.58622	1.64772	1.16299	1.37598	1.43601	1.43121	1.45018	1.46649
1.74001	1.60419	1.03129	1.55527	1.52392	1.55496	1.55783	1.53166	1.52335	1.60237	1.56432	1.15138	1.39047	1.46853	1.39525	1.48916	1.41448
1.79869	1.62447	1.02792	1.60784	1.5214	1.61937	1.55352	1.54625	1.59692	1.66265	1.54119	1.04704	1.38439	1.45919	1.43559	1.42428	1.47262
1.8585	1.62	1.03417	1.68338	1.61649	1.60147	1.6157	1.62483	1.64432	1.63	1.65242	1.20938	1.43853	1.53086	1.5042	1.50248	1.5083
1.87245	1.63	0.927826	1.68514	1.61846	1.60012	1.60097	1.57417	1.69486	1.64	1.59981	1.30331	1.42	1.54529	1.42996	1.534	1.54383
1.89596	1.63	0.879173	1.60577	1.60471	1.61611	1.69412	1.61923	1.68776	1.66	1.50131	1.24814	1.41	1.44827	1.53439	1.42409	1.54864
1.85938	1.65	0.97487	1.6585	1.61886	1.60817	1.6527	1.57286	1.66993	1.65	1.65884	1.27272	1.44707	1.42221	1.4113	1.50437	1.52437
1.83608	1.62	0.914257	1.68089	1.6557	1.6195	1.61771	1.56728	1.6621	1.61	1.59994	1.24314	1.44567	1.5465	1.48014	1.4264	1.49767
1.81994	1.63	1.02242	1.6632	1.64437	1.6378	1.54812	1.64792	1.58344	1.64	1.58455	1.35082	1.41	1.48366	1.45756	1.46078	1.44321
1.81447	1.66143	1.00098	1.65359	1.6422	1.67512	1.65497	1.64564	1.66497	1.61935	1.5439	1.32546	1.43709	1.47915	1.47149	1.43701	1.40554
1.71095	1.59106	1.02796	1.59919	1.54205	1.55314	1.33132	1.5387	1.42529	1.63948	1.42418	1.25174	1.38864	1.37904	1.39123	1.38362	1.36855
1.84361	1.62	0.937426	1.60893	1.61546	1.65295	1.61677	1.61473	1.65621	1.63598	1.66999	1.33314	1.38	1.4265	1.4014	1.46403	1.47666
1.78994	1.62	1.04242	1.6132	1.60444	1.6178	1.52812	1.61379	1.55834	1.64166	1.53846	1.31082	1.40553	1.46366	1.41176	1.47845	1.44321
1.85467	1.63	1.00452	1.60986	1.61551	1.61807	1.6688	1.60861	1.66341	1.61535	1.58058	1.27256	1.43902	1.42871	1.45988	1.41695	1.41962
1.81639	1.62	0.993079	1.61034	1.62979	1.61793	1.565	1.64406	1.62857	1.63483	1.54089	1.32373	1.41483	1.47761	1.42638	1.47119	1.46333
	1.62326	0.998923	1.62427	1.60119	1.625	1.57805	1.59891	1.60868	1.62851	1.57877	1.27789	1.41955	1.45828	1.451	1.46316	1.46396	MD
	0.0233913	0.058225	0.0530331	0.0664518	0.0389561	0.103159	0.0605139	0.0766772	0.0240864	0.084418	0.107566	0.0550845	0.076832	0.040168	0.0367871	0.0545646	SD
SLE组	DMIR	DMAR	_SR	SL	_IL	IR	S	I	R	L	C1	C2)	C3	C4	C5	C6
1.73004	1.58572	1	1.63	1.60419	1.59471	1.53062	1.58584	1.61857	1.61	1.60081	1.15482	1.37531	1.41649	1.43957	1.52424	1.45538
1.72382	1.58447	1.01013	1.63	1.54213	1.64038	1.51479	1.59487	1.5352	1.63	1.61705	1.1915	1.36607	1.46198	1.4665	1.47057	1.47739
1.71313	1.58447	0.999814	1.55371	1.50208	1.65622	1.52732	1.5296	1.64483	1.66	1.58196	1.23611	1.34843	1.4177	1.41993	1.42521	1.47136
1.80346	1.57833	1.08398	1.65079	1.60208	1.5972	1.52019	1.59654	1.59864	1.6389	1.59952	1.22354	1.4319	1.3817	1.43751	1.50236	1.45022
1.72989	1.66824	0.923847	1.62	1.6372	1.62232	1.51481	1.59452	1.61535	1.63	1.58828	1.21325	1.36065	1.37964	1.45312	1.40434	1.45943
1.80162	1.63521	0.951112	1.63	1.61777	1.59247	1.50435	1.53751	1.61557	1.63	1.50932	1.21505	1.42995	1.46102	1.45971	1.44095	1.4
1.71615	1.59319	1.03	1.61	1.61777	1.59247	1.54353	1.53751	1.61557	1.64	1.50932	1.21505	1.41995	1.44019	1.45971	1.54095	1.45668
1.80136	1.62	0.933702	1.64	1.61774	1.50228	1.50136	1.60406	1.59305	1.61329	1.52226	1.22506	1.3993	1.46472	1.46021	1.44738	1.47666
1.79982	1.62	0.919135	1.61	1.5447	1.67589	1.5163	1.66959	1.55381	1.63	1.57595	1.24034	1.38373	1.45081	1.4841	1.39472	1.42687
1.77172	1.62	1.09543	1.62	1.6386	1.67922	1.53682	1.59222	1.58174	1.61	1.58056	1.2098	1.4	1.43298	1.45278	1.41787	1.55364
1.77253	1.61	1.06076	1.62	1.60582	1.67801	1.52995	1.57441	1.54167	1.53955	1.57266	1.20241	1.4	1.44973	1.40668	1.41531	1.43177
1.74751	1.63	1.01687	1.56832	1.56444	1.57154	1.54899	1.59672	1.50005	1.62465	1.52804	1.15819	1.41	1.40928	1.389	1.4113	1.43918
1.73097	1.62	1.01894	1.55729	1.60143	1.65452	1.5139	1.66115	1.64604	1.60667	1.55671	1.16786	1.42	1.35089	1.45065	1.4173	1.50219
1.71701	1.64	1.02604	1.56	1.66535	1.68307	1.48251	1.55197	1.54121	1.64	1.56034	1.16357	1.45	1.35039	1.45237	1.51085	1.4313
1.7099	1.64	1.00993	1.58	1.59225	1.59222	1.5056	1.53736	1.65414	1.56341	1.61504	1.17108	1.41	1.35074	1.37403	1.48918	1.4607
1.6742	1.63	0.848874	1.61	1.62287	1.6929	1.44044	1.51837	1.64349	1.62	1.53854	1.14481	1.42	1.31897	1.35243	1.41563	1.47306
1.65988	1.61	1.01516	1.61	1.58106	1.51217	1.42684	1.54588	1.52766	1.62	1.63649	1.16883	1.39	1.30418	1.34059	1.42317	1.42209
1.65988	1.61	0.980157	1.62	1.58106	1.51217	1.42684	1.54588	1.51766	1.63	1.53649	1.13883	1.38	1.31839	1.34059	1.34232	1.40876
1.80162	1.63521	0.971112	1.63404	1.60777	1.62466	1.50435	1.60375	1.61557	1.62	1.50932	1.31505	1.42995	1.46102	1.55971	1.54095	1.4
1.77162	1.59319	1.03	1.61404	1.60777	1.61247	1.57435	1.60375	1.61557	1.63	1.50932	1.31505	1.41995	1.44019	1.55971	1.54095	1.45668
1.78136	1.5745	0.933702	1.61084	1.60774	1.60228	1.57014	1.60406	1.59305	1.61	1.52226	1.22506	1.3993	1.46472	1.56021	1.44738	1.57666
1.79982	1.62	0.991347	1.59135	1.6447	1.65893	1.5663	1.56959	1.65381	1.62	1.57595	1.24034	1.38373	1.45081	1.4841	1.49472	1.52687
1.78717	1.61	0.954289	1.58585	1.6086	1.62216	1.53682	1.59222	1.68174	1.62	1.58056	1.2098	1.35698	1.43298	1.45278	1.41787	1.55364
1.77253	1.59079	0.936076	1.5712	1.60582	1.60109	1.52995	1.57441	1.64167	1.63	1.57266	1.20241	1.34753	1.44973	1.50668	1.41531	1.53177
	1.61264	0.989184	1.60531	1.60087	1.61547	1.51529	1.58007	1.59774	1.61944	1.56248	1.20616	1.3972	1.4108	1.44844	1.45212	1.46843
	0.0234846	0.056888	0.0277804	0.0354953	0.053932	0.0393683	0.0380316	0.0499211	0.0243783	0.038073	0.0454841	0.0283776	0.0525469	0.061959	0.0539766	0.0494662
5.81994e-05	0.163284	0.602394	0.103031	0.978755	0.422754	0.00669047	0.202759	0.573288	0.177615	0.447198	0.00527425	0.078214	0.0128246	0.847157	0.452595	0.76155	p
4.42794	1.41678	0.52458	1.66341	-0.0267748	0.80887	2.84039	1.29215	0.567272	1.3691	0.766665	2.92907	1.80129	2.5896	0.193837	0.757532	-0.305254	t

## Sheet: 结膜血管密度
				HC
		case		密度
		1		1.51
				1.58
		2		1.53
				1.61
		3		1.52
				1.59
		4		1.6
				1.62
		5		1.62
				1.64
		6		1.58
				1.61
		7		1.56
				1.53
		8		1.6
				1.59
		9		1.53
				1.56
		10		1.51
				1.75
		11		1.51
				1.57
		12		1.59
				1.62
				1.58042
				0.05393
				SLE组
		case		密度
		1		1.76					1	2
				1.86					1	2
		2		1.83					1	2
				1.65					1	2
		3		1.76					1	2
				1.64					1	2
		4		1.79					1	2
				1.64					1	2
		5		1.63					1	2
				1.72					1	2
		6		1.74					1	2
				1.75					1	2
		7		1.76					1	2
				1.8					1	2
		8		1.82					1	2
				1.85					1	2
		9		1.89					1	2
				1.87					1	2
		10		1.59					1	2
				1.74					1	2
		11		1.73					1	2
				1.64					1	2
		12		1.69					1	2
				1.74					1	2
				1.74542
				0.08413
	p			0.0001
	t			-8.089

## Sheet: Demographic Characteristics
	control
	name	sex	age		vision(R)		IOP(R)	IOP(L)	ESR	CRP	ANA	APLA	SLEDAI-2K（SLE疾病活动指数）	(SDI)		Systolic pressure	Diastolic pressure	Duration
	陈桂花	F	25		1	1	14	16	15	0.8						132	82
	祝甜文	F	26		0.8	0.8	14.6	15.6	16	1						123	83
	左妍	F	53		1	1	13.4	13.7	17	1.4						121	76
	饶海云	F	29		1	1	15	17	17	2						118	83
	邓明英	F	48		0.8	0.8	16	14	17	5						126	81
	罗满秀	F	26		1	1	13	15	20	7						119	88
	陶金玉	F	35		1	0.6	16	17	11	3						121	78
	徐银根	F	38		1	0.6	13.4	13.6	10	1						121	85
	黄云芬	F	35		1	0.8	14.6	16.2	12	2.3						124	88
	阮木香	F	32		1	0.8	15.2	12.9	15	4.2						180	96
	周金华	M	22		1	0.8	17.8	18.9	17	2.3						138	86
	张爱心	F	29		1	0.6	16.7	13.6	18	7						126	68
	SLE组
		sex	age		vision(R)		IOP(R)	IOP(L)	ESR	CRP	ANA	APLA	SLEDAI-2K（SLE疾病活动指数）	(SDI)		Systolic pressure	Diastolic pressure	Duration
	曾应诊	F	36	SLE	0.5	0.5	16.6	12.4	9	1.43	均质型 1:320	阳性（β2-GP1 IgM 31.30)	2	1		121	85	6
	黄晨露	F	26	SLE	0.25	0.5	19.7	18	42	63.6	颗粒型 1:320 （Sm+ SSA +++ Ro-52+++ SSB+++）	阴性	4	0		130	66	2
	雷小梅	F	53	SLE	0.8	0.5	13	13	3	1.2	核颗粒型 1:1000（SSA++）	阴性	0	0		138	86	10
	吴梦云	F	29	SLE	1	0.5	18	16	16	2.49	核颗粒型 1:1000（Rib-P +++，RO-52+++，Sm+++，nRNP/Sm+++）	阴性	4	0		132	82	4
	郑小琴	F	48	SLE	1	1	18	17	32	4.05	颗粒型 1:320 （Rib-P + SSA +++ Ro-52+）	阴性	4	0		111	58	8
	赖亚玲	F	26	SLE	1	0.8	15	16	8	2.14	颗粒型 1:320 （Sm+ SSA +++ Ro-52+++）	阴性	4	0		121	76	2
	熊风铃	F	35	SLE	0.25	0.3	22.7	21.3	6	0.5	核颗粒型 1:320（CENP-B +++ Histone++）8	阴性	8	0		129	82	5
	廖清娥	F	38	SLE	1	0.8	14	14	6	1.07	核均质型1:320（Rib-P+++，SCl-70+++，Ro-52+++，SSA+++）	阴性	2	0		132	76	3
	郑小红	F	35	SLE	1	0.5	12	16	82	1.82	核颗粒型1:1000（Histone ++ ANuA ++ SSB+ Ro-52 ++ SSA +++ nRNP/Sm ++）	阴性	10	0		122	81	5
	王珊	F	31	SLE	1	1	16	15	30	1.59	核颗粒型 1:320（nRNP/Sm +++ Sm+++）	阴性	8	1		124	88	4
	谭睿轩	M	19	SLE	0.8	1	14.6	16.6	9	2.31	核颗粒型 1:320 （Rib-P + SSA +++ Sm+++ nRNP/Sm +++）	阴性	2	0		126	79	1
	刘玲红	F	29	SLE	0.6	1	15	17	35	1.3	核颗粒型1:320（Ro-52+++，SSA+++，nRNP/Sm +++）	阴性	3	0		124	78	2
